# Supplementary material for: Maxillofacial Injuries as Markers of Interpersonal Violence in Belo Horizonte-Brazil: Analysis of the Socio-Spatial Vulnerability of the Location of Victim’s Residences
Source: PLoS One. 2015 Aug 14;10(8):e0134577. doi: 10.1371/journal.pone.0134577 (PMC4537271; doi:10.1371/journal.pone.0134577)
Supplement: S1 Data — (ZIP) [file pone.0134577.s001.zip]

Archive with 1 entries (1 files):
- DATA_PLOS.pdf
